# Supplementary material for: Identifying differential expression in multiple SAGE libraries: an overdispersed log-linear model approach
Source: BMC Bioinformatics. 2005 Jun 29;6:165. doi: 10.1186/1471-2105-6-165 (PMC1189357; doi:10.1186/1471-2105-6-165)
Supplement: Additional File 2 — Similar to the file above, this file contains figures of ROC curves but with data generated from the negative binomial distribution. [file 1471-2105-6-165-S2.gz]

Archive with 41 entries (40 files):
- ps_fig
- ps_fig/2_0_2e-05.png
- ps_fig/2_0_0.0001.png
- ps_fig/2_0_0.0002.png
- ps_fig/2_0_0.001.png
- ps_fig/2_0_0.002.png
- ps_fig/2_0.17_2e-05.png
- ps_fig/2_0.17_0.0001.png
- ps_fig/2_0.17_0.0002.png
- ps_fig/2_0.17_0.001.png
- ps_fig/2_0.17_0.002.png
- ps_fig/2_0.42_2e-05.png
- ps_fig/2_0.42_0.0001.png
- ps_fig/2_0.42_0.0002.png
- ps_fig/2_0.42_0.001.png
- ps_fig/2_0.42_0.002.png
- ps_fig/2_0.95_2e-05.png
- ps_fig/2_0.95_0.0001.png
- ps_fig/2_0.95_0.0002.png
- ps_fig/2_0.95_0.001.png
- ps_fig/2_0.95_0.002.png
- ps_fig/4_0_2e-05.png
- ps_fig/4_0_0.0001.png
- ps_fig/4_0_0.0002.png
- ps_fig/4_0_0.001.png
- ps_fig/4_0_0.002.png
- ps_fig/4_0.17_2e-05.png
- ps_fig/4_0.17_0.0001.png
- ps_fig/4_0.17_0.0002.png
- ps_fig/4_0.17_0.001.png
- ps_fig/4_0.17_0.002.png
- ps_fig/4_0.42_2e-05.png
- ps_fig/4_0.42_0.0001.png
- ps_fig/4_0.42_0.0002.png
- ps_fig/4_0.42_0.001.png
- ps_fig/4_0.42_0.002.png
- ps_fig/4_0.95_2e-05.png
- ps_fig/4_0.95_0.0001.png
- ps_fig/4_0.95_0.0002.png
- ps_fig/4_0.95_0.001.png
- ps_fig/4_0.95_0.002.png
